# Supplementary material for: Protocol: the International Milk Composition (IMiC) Consortium - a harmonized secondary analysis of human milk from four studies
Source: Front Nutr. 2025 Jun 10;12:1548739. doi: 10.3389/fnut.2025.1548739 (PMC12186657; doi:10.3389/fnut.2025.1548739)
Supplement: Supplementary file 2 [file Table_1.XLSX]

## Sheet: Table S1
Table S1. Harmonization spec sheet showing available variables in the international milk composition consortium (IMiC) study.
VarName	VARLABEL	VARDESCRIPTION	VARTYPE	RELATE	Longitudinal	Essential	DERIVATION	LENGTH	DECIMAL	Programming.Note	VITAL.LW	ELICIT	MISAME.3	CHILD
ARM	Intervention description	If an intervention study, the type of intervention given and the duration	factor	1	no	yes	no	200			Available	Available	Available	Unavailable
ARMCD	Intervention Code		factor	1	no	yes	no	8	0	Assigned Numeric Integer, Sequential within each study.	Available	Available	Available	Unavailable
CITYTOWN	City, town or village		factor		no	yes	no	40		Assigned	Available	Unavailable	Available	Available
COUNTRY	Country	Country name	factor		no	yes	no	40		Assigned. Use country_region.country variable	Available	Available	Available	Available
SITEID	Site ID	Unique site identifier	factor		no	yes	no	8		Assigned	Available	Available	Available	Available
STUDYID	Study ID	Unique identifier for the study contributing data	character		no	yes	no	40		Assigned	Available	Available	Available	Available
STUDYTYP	Study Type		binary		no	yes	no	8		Set to 1 = "Longitudinal" 2 = "Cross-sectional" based on type of study.	Available	Available	Available	Available
SUBJID	Subject ID	Unique subject identifier for study.	character		no	yes	no	8	0	Could be used directly from raw if numeric Subject ID has been provided. If Subject ID is Alphanumeric in the raw data, create numeric SUBJID for each subject.	Available	Available	Available	Available
SUBJIDO	Subject ID Original	Subject identifier for study as per raw data	character		no	yes	no	40		Original subjid from raw data. Could be used to back track subject in the raw.	Available	Available	Available	Available
Timing Variables
AGEDAYS	Age since birth at examination (days)	Derived as Date of Visit - Date of Birth + 1. Else, if reported, then round to an integer. Else if age in months is given, then AGEDAYS=AGEMOS*(365.25/12)	integer	6	yes	yes	yes	8			Available	Available	Available	Available
AGEIMPCM	Age imputation comment	Derivation comment incase AGEIMPFL = 1.	character	6	yes	yes	yes	200			Available	Available	Available	Available
AGEIMPFL	Age is imputed	Popolated as 1 if AGEDAYS are derived. If AGEDAYS calculated based on DOB and visit date, populated as 0.	binary	6	yes	yes	yes	8			Available	Available	Available	Available
EPOCH	Epoch		factor	8	yes	yes	yes	60			Available	Available	Available	Available
EPOCHN	Epoch (num)		factor	8	yes	yes	yes	8			Available	Available	Available	Available
GAGEDAYS	Gestational age at examination (days)	GAGEBRTH + AGEDAYS	integer		yes	no	yes	8			Available	Unavailable	Available	Available
VISIT	Visit	Visit Name	factor	7	yes	yes	yes	60			Available	Available	Available	Available
VISITIMPCM	Visit imputation comment	Comment for the derived visit in case of the same visit having different agedays	character		yes	no	yes	200			Available	Unavailable	Available	Available
VISITNUM	Visit Number	Unique visit identifying number	factor	7	yes	yes	yes	8			Available	Available	Available	Available
VISIT_R_FL	Recall Visit Flag	Populate if visit is populated for recall data collection	binary	9	yes	no	yes	8			Available	Available	Available	Available
Child Characteristics
BIRTHLEN	Birth Length (cm)		numeric		no	yes	no	8	0		Available	Unavailable	Available	Available
BIRTHWT	Birth Weight (grams)		integer		no	yes	no	8	0		Available	Unavailable	Available	Available
BRTHWEEK	Birth Week	ceil( (delivrdt - input("01JAN"||put(brthyr,4.),date9.) + 1)/7 );	integer	4	no	yes	yes	8	0	Week of birth of index child.	Available	Available	Available	Available
BRTHYR	Birth Year		integer	4	no	yes	yes	8	0	Year of birth of index child.	Available	Available	Available	Available
GAGEBRTH	Gestational age at birth (days)		integer	2	no	yes	yes	8	0		Available	Unavailable	Available	Available
GAGECM	Gestational Age Method	Method used to calculate gestational age at birth	character	2	no	yes	no	200			Available	Unavailable	Available	Available
SEX	Sex		binary	3	no	yes	no	8			Available	Available	Available	Available
SEXN	Sex (numeric)		binary	3	no	yes	no	8		1 = Male || 2 = Female || 999 = Unknown	Available	Available	Available	Available
Maternal Characterisitcs
GDM	Gestational Diabetes	1 if diabetes occcured during pregnancy. If diabetes present prior pregnancy, will not be considered	binary		no	no	no	8		0 = No || 1 = Yes	Unavailable	Unavailable	Unavailable	Available
GRAVIDA	Gravida	Total number of pregnancies	integer		no	no	no	8			Available	Unavailable	Available	Available
GWTGAIN	Mother Gestational weight gain (kg)	Weight at pregnancy visit - First available weight before conception. Missing if pre-conception weight unavailable.	numeric		yes	yes	yes	8	2		Unavailable	Unavailable	Unavailable	Available
MAGE	Mother's age (in years)		integer		no	yes	no	8			Available	Available	Available	Available
MBMI	Mother BMI (kg/m**2)		numeric		yes	yes	yes	8	2		Available	Available	Available	Available
MHGB	Maternal hemoglobin (g/dL)		numeric		yes	yes	no	8	1		Available	Unavailable	Available	Unavailable
MHTCM	Mother Standing height (cm)		numeric		yes	yes	no	8	1		Available	Available	Available	Available
MMUACCM	Mother Mid upper-arm circumference (cm)		numeric		yes	yes	no	8	1		Available	Unavailable	Available	Unavailable
MWTKG	Mother Weight (kg)		numeric		yes	yes	no	8	2		Available	Available	Available	Available
NLCHILD	Maternal num of living children		integer		no	no	no	8			Available	Available	Unavailable	Available
NLIVBRTH	Maternal num of live births		integer		no	no	no	8			Available	Unavailable	Available	Available
PARITY	Parity	Total number of pregnancies gt 20 weeks gestational age	integer		no	no	no	8		Derivation may changes based on study.	Available	Available	Available	Available
POSTBMI	Postpartum BMI	BMI collected just after delivery, if available	numeric		no	no	yes	8			Available	Unavailable	Unavailable	Unavailable
PRIMPARITY	Primary Parity	1 if primary parity (first pregnancy gt 20 weeks). 0 if multiparous	integer	2	no	no	yes	8		1 = PRIMPAROUS; 2 = MULTIPAROUS	Available	Available	Available	Available
Maternal Delivery Outcome
DELIVERY	Mode of delivery		factor		no	yes	no	8		1 = Vaginal 2 = Vaginal, assisted 3 = Cesarean	Available	Unavailable	Available	Available
DELIVRDT	Delivery Date	Date off delivery for mother. Coincides with date of birth of child incase of live birth.	date		no	yes	no	8			Available	Available	Available	Available
DLVLOC	Delivery location		factor		no	no	no	8		.=_MISSING_ 0=Home 1=Maternity home 2=Doctors office 3=Community clinic 4=Hospital 5=Private clinic	Available	Available	Available	Unavailable
DVSEASON	Season of birth		factor		no	no	yes	40			Available	Available	Available	Available
PREGOUT	Pregnancy outcome	Outcome of pregnancy	factor		no	yes	yes	8		10 = Live Birth 11 = Singleton Live Birth 12 = Multiple Births, all Live 20 = Stillborn 21 = Singleton Stillborn 22 = Multiple Births, both Live and Stillborn 23 = Multiple Births, all Stillborn 24 = Multiple Births, Liveborn and Unknown 25 = Multiple Births, Stillborn and Unknown 30 = Pregnancy Termination 31 = Miscarriage 32 = Abortion 33 = Menstrual Regulation 34 = Ectopic Pregnancy 35 = Misdi…	Available	Available	Available	Available
Maternal Biomarkers
MAGP	Maternal alpha(1)-acid glycoprotein in serum		integer		yes	no	no	8			Available	Unavailable	Unavailable	Unavailable
MCRP	Maternal C-Reactive protein level in serum		numeric		yes	no	no	8			Available	Unavailable	Unavailable	Unavailable
MFERRITIN	Maternal ferritin level in serum		numeric		yes	no	no	8			Available	Unavailable	Unavailable	Unavailable
MSTRF	Maternal transferin level in serum		numeric		yes	no	no	8			Available	Unavailable	Unavailable	Unavailable
Home Characteristics and SES
ANIMALS	Animals		binary		no	no	no	8		0 = No 1 = Yes	Unavailable	Unavailable	Available	Unavailable
COOKPLAC	Place of cooking		binary		no	no	no	40			Available	Available	Unavailable	Unavailable
FEDUCYRS	Father's education (years)		integer		no	no	no	8			Unavailable	Unavailable	Unavailable	Available
FLOOR	Type of floor in house		factor		no	no	no	40			Available	Unavailable	Available	Available
H2OSRCP	Water source		factor		no	no	no	40			Available	Available	Available	Unavailable
INCTOT	Total Income		integer	5	no	no	no	8			Unavailable	Available	Unavailable	Available
INCTOT_C	Total Income (character)	Income total if collected as character value	character	5	no	no	no	40			Unavailable	Unavailable	Unavailable	Available
INCTOTU	Units of Total Income		character	5	no	no	no	40			Unavailable	Available	Unavailable	Available
MEDUCYRS	Mother's education (years)		integer		no	no	no	8			Available	Available	Available	Available
MMARIT	Marital Status		factor		no	no	no	20		Married Common law Separated Divorced Widowed Single	Unavailable	Unavailable	Available	Available
NPERSON	Number of people in house		integer		no	no	no	8			Available	Available	Available	Available
NROOMS	Number of rooms in house		integer		no	no	no	8			Available	Available	Available	Available
Child Anthropometry
BMI	BMI (kg/m**2)		numeric		yes	no	yes	8	2	10,000 * WTKG / HTCM**2	Available	Available	Available	Available
CHCIRCM	Chest circumference (cm)		numeric		yes	no	no	8	1		Unavailable	Unavailable	Available	Unavailable
HCIRCM	Head circumference (cm)		numeric		yes	no	no	8	1		Available	Available	Available	Available
HGB	Hemoglobin (g/dL)		numeric		yes	no	no	8	1		Available	Available	Available	Unavailable
HTCM	Standing height (cm)	Populated for children >= 2 years	numeric		yes	no	no	8	1		Unavailable	Unavailable	Unavailable	Available
LENCM	Recumbent length (cm)	Populated for children less than 2 years	numeric		yes	no	no	8	1		Available	Available	Available	Available
WTKG	Weight (kg)		numeric		yes	no	no	8	2		Available	Available	Available	Available
MUACCM	Mid upper-arm circumference (cm)		numeric		yes	no	no	8	1		Available	Available	Available	Unavailable
BAZ	BMI for age z-score	Z scores derived using WHO igrowup standards	numeric		yes	no	yes	8	2		Available	Available	Available	Available
HAZ	Length/height for age z-score	Z scores derived using WHO igrowup standards	numeric		yes	no	yes	8	2		Available	Available	Available	Available
HCAZ	Head circumference for age z-score	Z scores derived using WHO igrowup standards	numeric		yes	no	yes	8	2		Available	Available	Available	Available
MUAZ	MUAC for age z-score	Z scores derived using WHO igrowup standards	numeric		yes	no	yes	8	2		Available	Available	Available	Unavailable
WAZ	Weight for age z-score	Z scores derived using WHO igrowup standards	numeric		yes	no	yes	8	2		Available	Available	Available	Available
WHZ	Weight for length/height z-score	Z scores derived using WHO igrowup standards	numeric		yes	no	yes	8	2		Available	Available	Available	Available
Child Feeding
ANMLK_R	Child fed with animal milk (recall data)		binary		yes	no	no	8		0 = No || 1 = Yes	Available	Unavailable	Unavailable	Unavailable
BFDU_R	Breast-fed duration days (recall data)	Total duration of breastfed in recall data (if collected)	integer	10	yes	no	no	8			Unavailable	Available	Unavailable	Unavailable
BFEDFL	Child breast fed on this day	Populated as 1 if child is breast fed, including EXBFEDFL = 1	binary		yes	yes	yes	8		0 = No || 1 = Yes; Populated as 1 even if EXBFEDFL = 1	Available	Unavailable	Available	Available
BFEDFL_R	Child breast fed (recall data)	Populate as 1 if child breast fed (recall data), including exclusive breastfed.	binary	10	yes	no	yes	8		0 = No || 1 = Yes	Unavailable	Available	Unavailable	Unavailable
BFINITTM	Time to initiation of breastfeeding (hours)		numeric		no	no	no	8	2		Available	Unavailable	Available	Unavailable
BFMODE	Mode of feeding (pumped, expressed, at the breast)?		factor		yes	no	no	8		1 = At the breast 2 = Pumped 3 = Expressed 4 = Mixed (Breast/Pumped/Expressed)	Available	Unavailable	Unavailable	Available
BMCOL_FL	Breastmilk sample collection flag	If BMCOL_FL = 1, then BM collection was done and the Age at BM collection will be indicated in the AGEDAYS variable	binary	12	yes	no	yes	8		0 = No || 1 = Yes; Populate as 1 if BMID non missing	Available	Available	Available	Available
BMID	Breastmilk Specimen id	Id for breast milk specimen	character	12	yes	no	no	200			Available	Available	Available	Available
CMFDINT	Age of introduction of complimentary foods		integer		no	no	yes	8			Available	Unavailable	Available	Available
DUR_BF	Total duration child breast-fed (days)	Total number of days the child was breast fed	integer		No	yes	yes	8		From feeding data the maximum agedays where bfedfl flag =1 is taken as dur_bf. Considered from recall data if consolidated breastfeeding value available	Available	Available	Available	Available
DUR_EBF	Total duration child exclusively breast-fed (days)	Total number of days the child was exclusively breast fed	integer		No	yes	yes	8		From feeding data the maximum agedays where exbfedfl = 1 is taken as dur_ebf Considered from recall data if consolidated breastfeeding value available	Available	Available	Available	Available
DUR_R	Duration of recall (days)	Duration of recall period. Example: if data collected for past 7 days then DUR_R = 7	integer	9	yes	no	yes	8			Available	Available	Available	Available
EXBFDEF	Definition of exclusive BF?	As defined in protocol / publication	character		no	yes	no	200			Available	Unavailable	Available	Available
EXBFDU_R	Exclusively breast-fed duration days (recall data)	Total duration of exclusive breastfed in recall data (if collected)	integer	11	yes	no	no	8			Unavailable	Available	Unavailable	Unavailable
EXBFED_R	Exclusively breast-fed (recall data)	Populate only if exlusive breastfed recall data collected	binary	11	yes	no	no	8		0 = No || 1 = Yes	Unavailable	Available	Unavailable	Unavailable
EXBFEDFL	Exclusively breast-fed flag on this day	Populated as 1 only if child is exclusively breastfed.	binary		yes	yes	no	8		0 = No || 1 = Yes	Available	Unavailable	Available	Available
FEEDING	Feeding during neonatal period	Time non variant variable. Derived based on Feeding data collected, as per established Ki Data Standards. Example: If child is only exclusively breastfed then FEEDING = 1 (Exclusively breast fed) If child is breastfed at some point and then introduced to solids FEEDING = 4 (Mixture breastmilk/Solid Foods) If child is breastfed, formula fed and introduced to solids; FEEDING = 6 (Mixture breast/for…	factor		no	no	yes	8		. = _MISSING_ 1 = Exclusively breast fed 2 = Exclusively formula fed 3 = Mixture breast/formula fed 4 = Mixture breastmilk/Solid Foods 5 = Exclusively Solid Foods 6 = Mixture breast/formula/solid 7 = Mixture solid foods/formula 9 = Bottle 10 = Breast feeding 90 = Unknown	Available	Available	Available	Available
FORMLK_R	Child fed with formula (recall data)		binary		yes	no	no	8		0 = No || 1 = Yes	Available	Unavailable	Unavailable	Unavailable
FORMLKFL	Child fed with infant formula on this day		binary		yes	no	no	8		0 = No || 1 = Yes	Available	Unavailable	Unavailable	Available
SLDFED_R	Child fed with solid / semi-solid (recall data)		binary		yes	no	no	8		0 = No || 1 = Yes	Available	Unavailable	Unavailable	Unavailable
SLDFEDFL	Child fed with solid / semi-solid on this day		binary		yes	no	no	8		0 = No || 1 = Yes	Available	Unavailable	Available	Available
Child Comorbidities
COUGH	Cough	If collected at index visit	binary		yes	no	no	8		0 = No || 1 = Yes	Available	Unavailable	Unavailable	Available
COUGH_R	Cough (Recall Data)	If collected as recall data. Example: "within past 7 days"	binary		yes	no	no	8		0 = No || 1 = Yes	Available	Available	Available	Available
DIARR	Diarrhea	If collected at index visit	binary		yes	no	no	8		0 = No || 1 = Yes	Available	Unavailable	Unavailable	Unavailable
DIARR_R	Diarrhea (Recall Data)	If collected as recall data. Example: "within past 7 days"	binary		yes	no	no	8		0 = No || 1 = Yes	Available	Available	Available	Unavailable
FEVER	Fever	If collected at index visit	binary		yes	no	no	8		0 = No || 1 = Yes	Available	Unavailable	Unavailable	Available
FEVER_R	Fever (Recall Data)	If collected as recall data. Example: "within past 7 days"	binary		yes	no	no	8		0 = No || 1 = Yes	Available	Available	Available	Available
VOMIT	Vomiting	If collected at index visit	binary		yes	no	no	8		0 = No || 1 = Yes	Available	Unavailable	Unavailable	Available
VOMIT_R	Vomiting (Recall Data)	If collected as recall data. Example: "within past 7 days"	binary		yes	no	no	8		0 = No || 1 = Yes	Available	Unavailable	Available	Available
Child Clinical Data
ANTI_IN_R	Injectible antibiotics (Recall Data)	Injectible Antibiotics administered recall (Example: IV, IM)	binary	14	yes	no	no	8		0 = No || 1 = Yes	Available	Unavailable	Unavailable	Unavailable
ANTI_INJ	Injectible antibiotics	Injectible Antibiotics administered during examination visit (Example: IV, IM)	binary	13	yes	no	no	8		0 = No || 1 = Yes	Available	Unavailable	Unavailable	Available
ANTI_OR_R	Oral antibiotics (Recall Data)	Oral Antibiotics administered recall (Example: Syrup, tablet antibiotics)	binary	14	yes	no	no	8		0 = No || 1 = Yes	Available	Unavailable	Unavailable	Unavailable
ANTI_ORAL	Oral antibiotics	Oral Antibiotics administered during examination visit (Example: Syrup, tablet antibiotics)	binary	13	yes	no	no	8		0 = No || 1 = Yes	Available	Unavailable	Unavailable	Available
ANTI_R	Antibiotics administered (Recall Data)	Any antibiotics administered	binary	14	yes	no	yes	8		0 = No || 1 = Yes Populate as 1 in below scenarios: ANTI_OR_R = 1 or ANTI_IN_R = 1	Available	Available	Unavailable	Unavailable
ANTIBIOT	Antibiotics administered	Any antibiotics administered	binary	13	yes	no	yes	8		0 = No || 1 = Yes Populate as 1 in below scenarios: Collected in raw ANTI_ORAL = 1 or ANTI_INJ = 1	Available	Unavailable	Unavailable	Available
HOSP	Hospital visits		binary		yes	no	no	8		0 = No || 1 = Yes	Available	Unavailable	Available	Available
PHYSICAN	Physician visits		binary		yes	no	no	8		0 = No || 1 = Yes	Available	Unavailable	Unavailable	Unavailable
